# Supplementary material for: l-Methionine repressible promoters for tuneable gene expression in Trichoderma reesei
Source: Microb Cell Fact. 2015 Aug 14;14:120. doi: 10.1186/s12934-015-0308-3 (PMC4536894; doi:10.1186/s12934-015-0308-3)
Supplement: Supplementary file 1 — Additional file 1: Table S1. T. reesei orthologues of l-methionine biosynthesis related proteins and genomic location of the corresponding gene; Table S2. Oligonucleotides used in this study; Figure S1. Metabolic pathway of sulphate assimilation and l-methionine biosynthesis; Figure S2. Gene copy number estimation of T. reesei sucA transformants by qPCR; Figure S3. Gene copy number estimation of T. reesei lacZ transformants by qPCR; Figure S4. Phylogenetic analysis of TauD like dioxygenases. [file 12934_2015_308_MOESM1_ESM.xlsx]

## Sheet: Table S1 Methionine Metabolism
	Table S1 T. reesei orthologues of L-methionine biosynthesis related genes and genomic location of the corresponding gene
	Neurospora crassa protein	Saccharomyces cerevisiae protein	Encoded activity / function	T. reesei gene ID JGI	E-value BLASTP	Genomic location (chromosome:scaffold:coordinates)	CACGTG motif binding sites
Pathway enzymes		Sul1	high affinity sulphate permease	79741	2.07E-144	I:15:133925-136934	0
		Sul2	high affinity sulphate permease	57088	2.84E-148	II:3:1737417-1740005	0
		Met3	ATP sulfurylase	47066	2.88E-156	V:6:1342282-1344449	0
		Met14	adenylylsulfate kinase	75704	5.32E-88	VII:4:160917-161893	1
		Met16	3-phosphoadenylsulfate reductase	65410	3.30E-73	II:16:405068-405970	0
		Met10	assimilatory sulfite reductase (alpha subunit)	81576	5.49E-180	VI:26:8754-11906	2
		Ecm17/Met5	assimilatory sulfite reductase (beta subunit)	45138	0	V:2:1851565-1856812	0
		Met2	L-homoserine-O-acetyltransferase	123633	3.99E-146	II:24:308663-310676	1
		Met17	O-acetyl homoserine-O-acetyl serine sulfhydrylase	122301	7.08E-166	V:11:762532-764452	0
		Met6	cobalamin-independent methionine synthase	121820	0	I:9:619252-622161	0
Regulators		Met32	Zn finger, recruitment of Met4	-
		Met31	Zn finger, recruitment of Met4 (paralogue of Met32)	-
		Met4	Leucine zipper transcriptional activator of MET genes	-
	CYS-3*	Met28	bZIP transcriptional activator	119759	2.15E-41	III:1:1718158-1719952
	SCON-2*	Met30	WD40 containing F-box protein	77795	0	I:9:84801-86804
		Cbf1	bHLH protein, binds CACGTG consensus as dimer	4933	9.66E-32	IV:134069-135105
	*this protein sequence was used for the blastp search

## Sheet: Table S2 Oligonucleotides 
Table S2 Oligonucleotides used in this study
	Oligo name	Sequence	Purpose	Amplification efficiency [%]	R2
qPCR: array verification / gene expression analysis / gene copy number estimation	112567_qPCR_fw	AGGGCACCCAACTCTGATGAGC	qPCR trire2:112567	92	0.999
	112567_qPCR_rv	CCTGCTTGCGGAAGAAGACGAC
	69529_qPCR_fw	CCAGGGCGGACAAATCCAAG	qPCR trire2:69529	94	0.997
	69529_qPCR_rv	TCGTCTCGTTGTTCGGGTGTG
	6005_qPCR_fw	GGCAGCCAAGCATTCATCCAC	qPCR trire2:6005	85	0.993
	6005_qPCR_rv	TGAGCCAAAGCACAATATCGGG
	54461_qPCR_fw	TCGGATACACAGCAGCAAAGGC	qPCR trire2:54461	93	0.991
	54461_qPCR_rv	AGAGGACCCAGCGAGAAAGACG
	73250_qPCR_fw	CGCCGTCATCTCTCCACTCTTG	qPCR trire2:73250	93	0.994
	73250_qPCR_rv	CTGATGCCACCGTTCCGTAGAC
	59876_qPCR_fw	ATGAGCAGCCCTACCACCTTGC	qPCR trire2:59876	91	0.999
	59876_qPCR_rv	CGGTCACAATGTTCCAGCCAAC
	tef1_qPCR_fw	CCACATTGCCTCCAAGTTCGC	qPCR tef1	87	0.994
	tef1_qPCR_rv	GTCGGTGAAAGCCTCAACGCAC
	inv_qPCR_fw_1	GTGGTGTTGTGCCGTTCA	gene copy number determination sucA	91	0.999
	inv_qPCR_rv_1	TAGCCGAAGCAGGGAAGGA
	lacZ_qPCR_fw_1	GGATGAGCAGACGATGGT	gene copy number determination lacZ	90	0.997
	lacZ_qPCR_rv_1	GCGGATGGTTCGGATAATG
	cbh2_qPCR_fw	ACTACAACGGGTGGAACATTAC	gene copy number determination sucA&lacZ	94	0.999
	cbh2_qPCR_rv	CGTGGATGTACAGCTTCTCG
Strain construction: cloning and PCR screening	Inf_pRB-XVI_fw	CCCCCTCGAGGTCGACGTTGCAGCTAGTTAAGTGG	cloning pRB-XVI (P123979-sucA-ThH3)	n/d	n/d
	Inf_pRB-XVI_rv	TCCGATACATGTCGACTGTGTCTTAGACAGAGATCCTT
	Inf_pRB-XVIII_fw	CCCCCTCGAGGTCGACGGACAGAATGTACAGTACTATA	cloning pRB-XVIII (Ptef1-sucA-ThH3)	n/d	n/d
	Inf_pRB-XVIII_rv	TCCGATACATGTCGACGACGGTTTGTGTGATGTAGC
	hphF	GGATCCGAGAGCTACCTTAC	elimination of ß-complementation site from pRB-XI	n/d	n/d
	pLHhph-lacZ_rv	CGCCTGATGCGGTATTTTCT
	XVII_inf_P_fw	ATACCGCATCAGGCGGTTGCAGCTAGTTAAGTGG	cloning of pJH-III (P123979-lacZ-ThH3)	n/d	n/d
	XVII_inf_P_rv	CATGGTCATGTCGACTGTGTCTTAGACAGAGATCCTT
	XVII_inf_L_fw	TCTGTCTAAGACACAGTCGACATGACCATGATTAC	cloning of pJH-III (P123979-lacZ-ThH3)	n/d	n/d
	XVII_inf_L_rv	GTAGCTCTCGGATCCATCGATAGAGGCGATGGCGC
	XIX_inf_P_fw	ATACCGCATCAGGCGGGACAGAATGTACAGTACTATA	cloning of pJH-IV (Ptef1-lacZ-ThH3)	n/d	n/d
	XIX_inf_P_rv	CATGGTCATGTCGACGACGGTTTGTGTGATGTAGC
	XIX_inf_L_fw	ATCACACAAACCGTCGTCGACATGACCATGATTAC	cloning of pJH-IV (Ptef1-lacZ-thH3)	n/d	n/d
	XIX_inf_L_rv	GTAGCTCTCGGATCCATCGATAGAGGCGATGGCGC
	M13_fw	GTAAAACGACGGCCAGT	cassette amplification/genotyping sucA strains	n/d	n/d
	M13_rv	GGAAACAGCTATGACCATG	cassette amplification sucA strains	n/d	n/d
	JH_cassamp_fw	AACTATGCGGCATCAGAGCA	cassette amplification/genotyping lacZ strains	n/d	n/d
	hphR	CTCGAGGGTACTATGGCTTAGATGGAATA	cassette amplification lacZ strains	n/d	n/d
	ThH3_rv	CCCTCAACGTCCGTTGTATCCC	genotyping all strains	n/d	n/d
